# Supplementary material for: Extensive translation of small Open Reading Frames revealed by Poly-Ribo-Seq
Source: eLife. 2014 Aug 21;3:e03528. doi: 10.7554/eLife.03528 (PMC4359375; doi:10.7554/eLife.03528)
Supplement: Supplementary file 3. — In house Perl scripts. DOI: http://dx.doi.org/10.7554/eLife.03528.019 [file elife03528s003.zip]

Archive with 5 entries (4 files):
- aa.comp.random.R
- __MACOSX/
- __MACOSX/._aa.comp.random.R
- aa_composition.pl
- __MACOSX/._aa_composition.pl
