# Supplementary material for: Extensive translation of small Open Reading Frames revealed by Poly-Ribo-Seq
Source: eLife. 2014 Aug 21;3:e03528. doi: 10.7554/eLife.03528 (PMC4359375; doi:10.7554/eLife.03528)
Supplement: Supplementary file 3. — In house Perl scripts. DOI: http://dx.doi.org/10.7554/eLife.03528.019 [file elife03528s003.zip › aa.comp.random.R]

nt.count<-c(7053812, 5068003, 5382106, 5249001)
nt.freq<-nt.count/sum(nt.count)
names(nt.freq)<-c("A", "T", "C", "G")

aa.exp.freq<-rep(0, times=64)
aa.codon<-rep(NA, times=64)
n=0
for (i in 1:4)
{
	for (j in 1:4)
	{
		for (k in 1:4)
		{
			n=n+1
			aa.exp.freq[n]<-nt.freq[i]*nt.freq[j]*nt.freq[k]
			aa.codon[n]<-paste(names(nt.freq)[i], names(nt.freq)[j], names(nt.freq)[k], sep="")
		}
	}
}


a.a<-c("K","N","N","K","I","I","I","M","T","T","T","T","R","S","S","R","X","Y","Y","X","L","F","F","L","S","S","S","S","X","C","C","W","Q","H","H","Q","L","L","L","L","P","P","P","P","R","R","R","R","E","D","D","E","V","V","V","V","A","A","A","A","G","G","G","G")

aa.exp.freq<-data.frame(a.a, aa.codon, aa.exp.freq)
a.a.expfreq<-with(aa.exp.freq, tapply(aa.exp.freq, a.a, sum))
