# Supplementary material for: Extensive translation of small Open Reading Frames revealed by Poly-Ribo-Seq
Source: eLife. 2014 Aug 21;3:e03528. doi: 10.7554/eLife.03528 (PMC4359375; doi:10.7554/eLife.03528)
Supplement: Supplementary file 3. — In house Perl scripts. DOI: http://dx.doi.org/10.7554/eLife.03528.019 [file elife03528s003.zip › aa_composition.pl]

#! /usr/bin/perl -w
# to run: perl ~/couso/aa_composition.pl /Users/yingchen/Documents/Ribo_Profiling_2014/summary/dmel_translated_smorf.fasta.txt /Users/yingchen/Documents/Ribo_Profiling_2014/summary/FBsmORFs_tslx.aa.comp.txt

@aa_list = ('A','R','N','D','C','Q','E','G','H','I','L','K','M','F','P','S','T','W','Y','V');
%aacount = ();

foreach (@aa_list)
{
$aacount{$_}=0;
}


open INPUT, @ARGV[1];
open OUTFILE, >@ARGV[2];

print OUTFILE "a.a, ", "aa count\n";

$count=0;
 while(<INPUT>)
 { 
      chomp;
      $seqq = $_;
                
         #if($seqq =~ /^[A~Z]/)      ##for estimating nucleotide frequencies
         if($seqq =~ /^M/)           ##for estimating amino acid frequencies
         {
         
         for (split //, $seqq) { 
                       $count ++;
                       $aacount{$_}++;
                       }
         }
         
 }
 
 print OUTFILE "$_, $aacount{$_}\n" for keys %aacount;
 
 
 print "$count\n";
